# Supplementary material for: Three new species of Rugitermes (Isoptera, Kalotermitidae) from Peru and Bolivia
Source: Zookeys. 2020 Dec 3;1000:31–44. doi: 10.3897/zookeys.1000.59219 (PMC7728727; doi:10.3897/zookeys.1000.59219)
Supplement: XML Treatment for Rugitermes aridus [file zookeys.1000.59219-treatment1.xml]

<!DOCTYPE tp:taxon-treatment
  PUBLIC "-//TaxonX//DTD Taxonomic Treatment Publishing DTD v0 20100105//EN" "tax-treatment-NSO.dtd">
<tp:taxon-treatment xmlns:tp="http://www.plazi.org/taxpub"><tp:treatment-meta><kwd-group><label>Taxon classification</label><kwd><named-content xmlns:xlink="http://www.w3.org/1999/xlink" content-type="kingdom">Animalia</named-content></kwd><kwd><named-content xmlns:xlink="http://www.w3.org/1999/xlink" content-type="order">Isoptera</named-content></kwd><kwd><named-content xmlns:xlink="http://www.w3.org/1999/xlink" content-type="family">Kalotermitidae</named-content></kwd></kwd-group><mixed-citation publication-type="journal"><person-group><name><surname>Scheffrahn</surname><given-names>Rudolf H.</given-names></name><name><surname>Carrijo</surname><given-names>Tiago F.</given-names></name></person-group><article-title>Three new species of <italic><tp:taxon-name><tp:taxon-name-part taxon-name-part-type="genus" reg="Rugitermes">Rugitermes</tp:taxon-name-part></tp:taxon-name></italic> (<tp:taxon-name><tp:taxon-name-part taxon-name-part-type="order">Isoptera</tp:taxon-name-part></tp:taxon-name>, <tp:taxon-name><tp:taxon-name-part taxon-name-part-type="family">Kalotermitidae</tp:taxon-name-part></tp:taxon-name>) from Peru and Bolivia</article-title><source>Zookeys</source><day>03</day><month>12</month><year>2020</year><volume>1000</volume><fpage>31</fpage><lpage>44</lpage><pub-id pub-id-type="doi">10.3897/zookeys.1000.59219</pub-id></mixed-citation></tp:treatment-meta><tp:nomenclature><tp:taxon-name><object-id xmlns:xlink="http://www.w3.org/1999/xlink" content-type="arpha" xlink:type="simple">5A6DDDB0-1611-5031-A9FD-390E9DC1A460</object-id>
            <tp:taxon-name-part taxon-name-part-type="genus" reg="Rugitermes">Rugitermes</tp:taxon-name-part>
            <tp:taxon-name-part taxon-name-part-type="species" reg="aridus">aridus</tp:taxon-name-part>
            <object-id xmlns:xlink="http://www.w3.org/1999/xlink" content-type="zoobank" xlink:type="simple">http://zoobank.org/B347F7B3-ADE0-4211-B26A-D0AF5FED9427</object-id>
          </tp:taxon-name><tp:taxon-authority>Scheffrahn</tp:taxon-authority><tp:taxon-status xmlns:xlink="http://www.w3.org/1999/xlink" xlink:type="simple">sp. nov.</tp:taxon-status><xref ref-type="fig" rid="F2">Figures 2</xref><xref ref-type="fig" rid="F3">, 3</xref><xref ref-type="table" rid="T1">; Table 1</xref></tp:nomenclature><tp:treatment-sec sec-type="diagnosis" id="SECID0EVBAE"><title>Diagnosis.</title><p>The <italic><tp:taxon-name><tp:taxon-name-part taxon-name-part-type="genus" reg="Rugitermes">R.</tp:taxon-name-part> <tp:taxon-name-part taxon-name-part-type="species" reg="aridus">aridus</tp:taxon-name-part></tp:taxon-name></italic> soldier is much smaller than that of <italic><tp:taxon-name><tp:taxon-name-part taxon-name-part-type="genus" reg="Rugitermes">R.</tp:taxon-name-part> <tp:taxon-name-part taxon-name-part-type="species" reg="laticollis">laticollis</tp:taxon-name-part></tp:taxon-name></italic>.</p><p>The antennal carinae and anterolateral ridges of the <italic><tp:taxon-name><tp:taxon-name-part taxon-name-part-type="genus" reg="Rugitermes">R.</tp:taxon-name-part> <tp:taxon-name-part taxon-name-part-type="species" reg="aridus">aridus</tp:taxon-name-part></tp:taxon-name></italic> soldier are smoothly rounded, modestly sclerotized, and appear polished; while these structures in <italic><tp:taxon-name><tp:taxon-name-part taxon-name-part-type="genus" reg="Rugitermes">R.</tp:taxon-name-part> <tp:taxon-name-part taxon-name-part-type="species" reg="rufus">rufus</tp:taxon-name-part></tp:taxon-name></italic> and <italic><tp:taxon-name><tp:taxon-name-part taxon-name-part-type="genus" reg="Rugitermes">R.</tp:taxon-name-part> <tp:taxon-name-part taxon-name-part-type="species" reg="volcanensis">volcanensis</tp:taxon-name-part></tp:taxon-name></italic> are more angular, darkly sclerotized, and rugose. In <italic><tp:taxon-name><tp:taxon-name-part taxon-name-part-type="genus" reg="Rugitermes">R.</tp:taxon-name-part> <tp:taxon-name-part taxon-name-part-type="species" reg="aridus">aridus</tp:taxon-name-part></tp:taxon-name></italic>, the soldier head capsule width at the antenna is narrower than span of antennal carinae while in in <italic><tp:taxon-name><tp:taxon-name-part taxon-name-part-type="genus" reg="Rugitermes">R.</tp:taxon-name-part> <tp:taxon-name-part taxon-name-part-type="species" reg="rufus">rufus</tp:taxon-name-part></tp:taxon-name></italic> and <italic><tp:taxon-name><tp:taxon-name-part taxon-name-part-type="genus" reg="Rugitermes">R.</tp:taxon-name-part> <tp:taxon-name-part taxon-name-part-type="species" reg="volcanensis">volcanensis</tp:taxon-name-part></tp:taxon-name></italic> this span is equal to the width of the head capsule. Also, in <italic><tp:taxon-name><tp:taxon-name-part taxon-name-part-type="genus" reg="Rugitermes">R.</tp:taxon-name-part> <tp:taxon-name-part taxon-name-part-type="species" reg="aridus">aridus</tp:taxon-name-part></tp:taxon-name></italic>, the outside corners of the anterolateral ridges are not elevated above the plane of the frons as they are in <italic><tp:taxon-name><tp:taxon-name-part taxon-name-part-type="genus" reg="Rugitermes">R.</tp:taxon-name-part> <tp:taxon-name-part taxon-name-part-type="species" reg="rufus">rufus</tp:taxon-name-part></tp:taxon-name></italic> and <italic><tp:taxon-name><tp:taxon-name-part taxon-name-part-type="genus" reg="Rugitermes">R.</tp:taxon-name-part> <tp:taxon-name-part taxon-name-part-type="species" reg="volcanensis">volcanensis</tp:taxon-name-part></tp:taxon-name></italic>.</p></tp:treatment-sec><tp:treatment-sec sec-type="type locality" id="SECID0EWFAE"><title>Type locality.</title><p>Peru, Huánuco, 10 km NE Huánuco city (Fig. <xref ref-type="fig" rid="F9">9A</xref>).</p></tp:treatment-sec><tp:treatment-sec sec-type="material" id="SECID0EAGAE"><title>Material examined.</title><p><bold><italic>Holotype</italic></bold> soldier: Peru, Huánuco, 10 km NE Huánuco city (<named-content xmlns:xlink="http://www.w3.org/1999/xlink" content-type="dwc:verbatimCoordinates" xlink:type="simple"><named-content content-type="geo-json" specific-use="{&#34;type&#34;:&#34;Point&#34;,&#34;coordinates&#34;:[-76.164100,-9.877000]}" id="NCID0EOGAE" xlink:type="simple">-9.877, -76.1641</named-content></named-content>), elev. 2127 m, 1 Jun. 2014, R. Scheffrahn et al. (R. Scheffrahn, T. Carrijo, J. Chase, J. Křeček, E. Kuswanto, J. Mangold, A. Mullins, and T. Nishimura), University of Florida Termite Collection (<abbrev xmlns:xlink="http://www.w3.org/1999/xlink" content-type="institution" xlink:title="University of Florida Termite Collection" id="ABBRID0ETGAE" xlink:type="simple">UFTC</abbrev>), Davie Florida, no. PU991. <bold><italic>Paratypes</italic>.</bold> One additional soldier, pseudergates, same colony sample as holotype. Two additional colonies from type locality (same data), one soldier and pseudergates (PU990) and two soldiers and pseudergates (PU992). Five colonies: Peru, Huánuco, 7 km NE Huánuco city (<named-content xmlns:xlink="http://www.w3.org/1999/xlink" content-type="dwc:verbatimCoordinates" xlink:type="simple"><named-content content-type="geo-json" specific-use="{&#34;type&#34;:&#34;Point&#34;,&#34;coordinates&#34;:[-76.191300,-9.881600]}" id="NCID0E6GAE" xlink:type="simple">-9.8816, -76.1913</named-content></named-content>), elev. 1926 m, 1 Jun. 2014, R. Scheffrahn et al., University of Florida Termite Collection nos. PU997, PU998, PU999, PU1000, and PU1001, each containing two soldiers and pseudergates.</p><table-wrap id="T1" position="float" orientation="portrait"><label>Table 1.</label><caption><p>Measurements (mm) of <italic><tp:taxon-name><tp:taxon-name-part taxon-name-part-type="genus" reg="Rugitermes">Rugitermes</tp:taxon-name-part></tp:taxon-name></italic> soldiers.</p></caption><table id="TID0ESZAE" rules="all"><tbody><tr><th rowspan="2" colspan="1">Character</th><th rowspan="1" colspan="1">
                    <italic><tp:taxon-name><tp:taxon-name-part taxon-name-part-type="genus" reg="Rugitermes">R.</tp:taxon-name-part> <tp:taxon-name-part taxon-name-part-type="species" reg="aridus">aridus</tp:taxon-name-part></tp:taxon-name></italic>
                  </th><th rowspan="1" colspan="1">
                    <italic><tp:taxon-name><tp:taxon-name-part taxon-name-part-type="genus" reg="Rugitermes">R.</tp:taxon-name-part> <tp:taxon-name-part taxon-name-part-type="species" reg="aridus">aridus</tp:taxon-name-part></tp:taxon-name></italic>
                  </th><th rowspan="1" colspan="1">
                    <italic><tp:taxon-name><tp:taxon-name-part taxon-name-part-type="genus" reg="Rugitermes">R.</tp:taxon-name-part> <tp:taxon-name-part taxon-name-part-type="species" reg="rufus">rufus</tp:taxon-name-part></tp:taxon-name></italic>
                  </th><th rowspan="1" colspan="1">
                    <italic><tp:taxon-name><tp:taxon-name-part taxon-name-part-type="genus" reg="Rugitermes">R.</tp:taxon-name-part> <tp:taxon-name-part taxon-name-part-type="species" reg="rufus">rufus</tp:taxon-name-part></tp:taxon-name></italic>
                  </th><th rowspan="1" colspan="1">
                    <italic><tp:taxon-name><tp:taxon-name-part taxon-name-part-type="genus" reg="Rugitermes">R.</tp:taxon-name-part> <tp:taxon-name-part taxon-name-part-type="species" reg="volcanensis">volcanensis</tp:taxon-name-part></tp:taxon-name></italic>
                  </th><th rowspan="1" colspan="1">
                    <italic><tp:taxon-name><tp:taxon-name-part taxon-name-part-type="genus" reg="Rugitermes">R.</tp:taxon-name-part> <tp:taxon-name-part taxon-name-part-type="species" reg="volcanensis">volcanensis</tp:taxon-name-part></tp:taxon-name></italic>
                  </th></tr><tr><th rowspan="1" colspan="1">Range</th><th rowspan="1" colspan="1">Mean</th><th rowspan="1" colspan="1">Range</th><th rowspan="1" colspan="1">Mean</th><th rowspan="1" colspan="1">Range</th><th rowspan="1" colspan="1">Mean</th></tr><tr><td rowspan="1" colspan="1">Head length to lateral mandible base</td><td rowspan="1" colspan="1">2.13–2.69</td><td rowspan="1" colspan="1">2.39</td><td rowspan="1" colspan="1">1.72–2.72</td><td rowspan="1" colspan="1">2.33</td><td rowspan="1" colspan="1">2.32–2.88</td><td rowspan="1" colspan="1">2.62</td></tr><tr><td rowspan="1" colspan="1">Head width, maximum</td><td rowspan="1" colspan="1">1.44–1.72</td><td rowspan="1" colspan="1">1.6</td><td rowspan="1" colspan="1">1.16–1.56</td><td rowspan="1" colspan="1">1.42</td><td rowspan="1" colspan="1">1.24–1.88</td><td rowspan="1" colspan="1">1.54</td></tr><tr><td rowspan="1" colspan="1">Head height with gula, max.</td><td rowspan="1" colspan="1">1.15–1.45</td><td rowspan="1" colspan="1">1.33</td><td rowspan="1" colspan="1">0.90–1.32</td><td rowspan="1" colspan="1">1.18</td><td rowspan="1" colspan="1">1.12–1.38</td><td rowspan="1" colspan="1">1.26</td></tr><tr><td rowspan="1" colspan="1">Pronotum length</td><td rowspan="1" colspan="1">0.98–1.25</td><td rowspan="1" colspan="1">1.13</td><td rowspan="1" colspan="1">0.64–1.05</td><td rowspan="1" colspan="1">0.91</td><td rowspan="1" colspan="1">1.00–1.25</td><td rowspan="1" colspan="1">1.08</td></tr><tr><td rowspan="1" colspan="1">Pronotum width</td><td rowspan="1" colspan="1">1.60–2.03</td><td rowspan="1" colspan="1">1.76</td><td rowspan="1" colspan="1">1.10–2.10</td><td rowspan="1" colspan="1">1.56</td><td rowspan="1" colspan="1">1.50–1.90</td><td rowspan="1" colspan="1">1.63</td></tr><tr><td rowspan="1" colspan="1">No. antennal articles</td><td rowspan="1" colspan="1">11–16</td><td rowspan="1" colspan="1">13.7</td><td rowspan="1" colspan="1">12–13</td><td rowspan="1" colspan="1">12.43</td><td rowspan="1" colspan="1">10–16</td><td rowspan="1" colspan="1">14</td></tr><tr><td rowspan="1" colspan="1">3<sup>rd</sup> antennal article length</td><td rowspan="1" colspan="1">0.18–0.25</td><td rowspan="1" colspan="1">0.21</td><td rowspan="1" colspan="1">0.14–0.22</td><td rowspan="1" colspan="1">0.18</td><td rowspan="1" colspan="1">0.16–0.25</td><td rowspan="1" colspan="1">0.19</td></tr><tr><td rowspan="1" colspan="1">
                    <italic>n</italic>
                  </td><td rowspan="1" colspan="1">15</td><td rowspan="1" colspan="1"/><td rowspan="1" colspan="1">14</td><td rowspan="1" colspan="1"/><td rowspan="1" colspan="1">8</td><td rowspan="1" colspan="1"/></tr><tr><td rowspan="1" colspan="1">No. colonies</td><td rowspan="1" colspan="1">8</td><td rowspan="1" colspan="1"/><td rowspan="1" colspan="1">4</td><td rowspan="1" colspan="1"/><td rowspan="1" colspan="1">4</td><td rowspan="1" colspan="1"/></tr></tbody></table></table-wrap></tp:treatment-sec><tp:treatment-sec sec-type="description" id="SECID0EVRAE"><title>Description.</title><p><bold><italic>Imago</italic></bold> (unknown).</p><p><bold><italic>Soldier</italic></bold> (Fig. <xref ref-type="fig" rid="F2">2</xref>). Head capsule, in dorsal view, light orange-brown from frons to mid-vertex, then grading to light yellow-brown at occiput; anterior of mandibles nearly black, becoming orange-brown mid-length to base. Antennal carinae, anterolateral ridges, and genal horn dark brown. In ventral view, postmentum orange-brown, head capsule light yellow-brown. Head capsule long, rectangular; lateral margins noticeably concave in middle, covered evenly with setae except at occiput. Pronotum much wider than long; with scattered setae, denser along lateral margins; anterior margin weakly concave. Frontal flange forming shallow furrow; angled 30° with plane of vertex. In lateral view (Fig. <xref ref-type="fig" rid="F2">2C</xref>), outside corners of the anterolateral ridges are not elevated above the plane of the frons. Antennal carinae and anterolateral ridges glabrous, smoothly rounded. The outer margins of each ridge curve to form angles of ca 120°. Eye spots small, narrowly oblique, barely lighter than head capsule. Third antennal article club-shaped, about twice as long as second and fourth articles. Mandibles about two-thirds length of head capsule; tip curves about 60°; outer margin of mid-blade straight, large shallow hump at base. Measurements of 15 soldiers from eight colonies are shown in Table <xref ref-type="table" rid="T1">1</xref>.</p><fig id="F2" position="float" orientation="portrait"><object-id xmlns:xlink="http://www.w3.org/1999/xlink" content-type="doi" xlink:type="simple">10.3897/zookeys.1000.59219.figure2</object-id><object-id xmlns:xlink="http://www.w3.org/1999/xlink" content-type="arpha" xlink:type="simple">FB0D51D6-2091-567C-A6D1-F9A8C8CA378B</object-id><label>Figure 2.</label><caption><p>Head and pronotum of the <italic><tp:taxon-name><tp:taxon-name-part taxon-name-part-type="genus" reg="Rugitermes">Rugitermes</tp:taxon-name-part> <tp:taxon-name-part taxon-name-part-type="species" reg="aridus">aridus</tp:taxon-name-part></tp:taxon-name></italic> soldier <bold>A</bold> dorsal <bold>B</bold> right (arrow pointing to outer margin of anterolateral ridge) <bold>C</bold> lateral (arrow pointing to antennal carinae) <bold>D</bold> ventral.</p></caption><graphic xmlns:xlink="http://www.w3.org/1999/xlink" xlink:href="zookeys-1000-031-g002.jpg" position="float" orientation="portrait" xlink:type="simple" id="oo_482868.jpg"><uri content-type="original_file" xlink:type="simple">https://binary.pensoft.net/fig/482868</uri></graphic></fig></tp:treatment-sec><tp:treatment-sec sec-type="distribution" id="SECID0ETTAE"><title>Distribution</title><p>(Fig. <xref ref-type="fig" rid="F1">1</xref>). Upper Huallaga river valley in vicinity of Huánuco, Peru.</p></tp:treatment-sec><tp:treatment-sec sec-type="etymology" id="SECID0E4TAE"><title>Etymology.</title><p>The species name “<tp:taxon-name><tp:taxon-name-part taxon-name-part-type="genus" reg="Rugitermes"/><tp:taxon-name-part taxon-name-part-type="species" reg="aridus">aridus</tp:taxon-name-part></tp:taxon-name>” describes the arid habitat where this species lives.</p><fig id="F3" position="float" orientation="portrait"><object-id xmlns:xlink="http://www.w3.org/1999/xlink" content-type="doi" xlink:type="simple">10.3897/zookeys.1000.59219.figure3</object-id><object-id xmlns:xlink="http://www.w3.org/1999/xlink" content-type="arpha" xlink:type="simple">FC7B0CDC-B20B-53F8-8475-37CB3BA48D83</object-id><label>Figure 3.</label><caption><p>Field habitus of a soldier and pseudergates of <italic><tp:taxon-name><tp:taxon-name-part taxon-name-part-type="genus" reg="Rugitermes">Rugitermes</tp:taxon-name-part> <tp:taxon-name-part taxon-name-part-type="species" reg="rufus">rufus</tp:taxon-name-part></tp:taxon-name></italic>.</p></caption><graphic xmlns:xlink="http://www.w3.org/1999/xlink" xlink:href="zookeys-1000-031-g003.jpg" position="float" orientation="portrait" xlink:type="simple" id="oo_482869.jpg"><uri content-type="original_file" xlink:type="simple">https://binary.pensoft.net/fig/482869</uri></graphic></fig></tp:treatment-sec><tp:treatment-sec><!--Section generated to contain objects referenced in tp:taxon-treatment.--><fig id="F9" position="float" orientation="portrait"><object-id xmlns:xlink="http://www.w3.org/1999/xlink" content-type="doi" xlink:type="simple">10.3897/zookeys.1000.59219.figure9</object-id><object-id xmlns:xlink="http://www.w3.org/1999/xlink" content-type="arpha" xlink:type="simple">49582649-38A6-5487-808B-9107ED343C73</object-id><label>Figure 9.</label><caption><p>Biomes for new <italic><tp:taxon-name><tp:taxon-name-part taxon-name-part-type="genus" reg="Rugitermes">Rugitermes</tp:taxon-name-part></tp:taxon-name></italic><bold>A</bold><italic><tp:taxon-name><tp:taxon-name-part taxon-name-part-type="genus" reg="Rugitermes">R.</tp:taxon-name-part> <tp:taxon-name-part taxon-name-part-type="species" reg="aridus">aridus</tp:taxon-name-part></tp:taxon-name></italic><bold>B</bold><italic><tp:taxon-name><tp:taxon-name-part taxon-name-part-type="genus" reg="Rugitermes">R.</tp:taxon-name-part> <tp:taxon-name-part taxon-name-part-type="species" reg="rufus">rufus</tp:taxon-name-part></tp:taxon-name></italic> and <italic><tp:taxon-name><tp:taxon-name-part taxon-name-part-type="genus" reg="Rugitermes">R.</tp:taxon-name-part> <tp:taxon-name-part taxon-name-part-type="species" reg="volcanensis">volcanensis</tp:taxon-name-part></tp:taxon-name></italic>.</p></caption><graphic xmlns:xlink="http://www.w3.org/1999/xlink" xlink:href="zookeys-1000-031-g009.jpg" position="float" orientation="portrait" xlink:type="simple" id="oo_482875.jpg"><uri content-type="original_file" xlink:type="simple">https://binary.pensoft.net/fig/482875</uri></graphic></fig><fig id="F1" position="float" orientation="portrait"><object-id xmlns:xlink="http://www.w3.org/1999/xlink" content-type="doi" xlink:type="simple">10.3897/zookeys.1000.59219.figure1</object-id><object-id xmlns:xlink="http://www.w3.org/1999/xlink" content-type="arpha" xlink:type="simple">06AE784B-2C6B-5904-BDDC-675B498F9E0C</object-id><label>Figure 1.</label><caption><p>Localities of the new <italic><tp:taxon-name><tp:taxon-name-part taxon-name-part-type="genus" reg="Rugitermes">Rugitermes</tp:taxon-name-part></tp:taxon-name></italic> species described herein.</p></caption><graphic xmlns:xlink="http://www.w3.org/1999/xlink" xlink:href="zookeys-1000-031-g001.jpg" position="float" orientation="portrait" xlink:type="simple" id="oo_482867.jpg"><uri content-type="original_file" xlink:type="simple">https://binary.pensoft.net/fig/482867</uri></graphic></fig></tp:treatment-sec></tp:taxon-treatment>
