# Supplementary material for: Three new species of Rugitermes (Isoptera, Kalotermitidae) from Peru and Bolivia
Source: Zookeys. 2020 Dec 3;1000:31–44. doi: 10.3897/zookeys.1000.59219 (PMC7728727; doi:10.3897/zookeys.1000.59219)
Supplement: XML Treatment for Rugitermes rufus [file zookeys.1000.59219-treatment2.xml]

<!DOCTYPE tp:taxon-treatment
  PUBLIC "-//TaxonX//DTD Taxonomic Treatment Publishing DTD v0 20100105//EN" "tax-treatment-NSO.dtd">
<tp:taxon-treatment xmlns:tp="http://www.plazi.org/taxpub"><tp:treatment-meta><kwd-group><label>Taxon classification</label><kwd><named-content xmlns:xlink="http://www.w3.org/1999/xlink" content-type="kingdom">Animalia</named-content></kwd><kwd><named-content xmlns:xlink="http://www.w3.org/1999/xlink" content-type="order">Isoptera</named-content></kwd><kwd><named-content xmlns:xlink="http://www.w3.org/1999/xlink" content-type="family">Kalotermitidae</named-content></kwd></kwd-group><mixed-citation publication-type="journal"><person-group><name><surname>Scheffrahn</surname><given-names>Rudolf H.</given-names></name><name><surname>Carrijo</surname><given-names>Tiago F.</given-names></name></person-group><article-title>Three new species of <italic><tp:taxon-name><tp:taxon-name-part taxon-name-part-type="genus" reg="Rugitermes">Rugitermes</tp:taxon-name-part></tp:taxon-name></italic> (<tp:taxon-name><tp:taxon-name-part taxon-name-part-type="order">Isoptera</tp:taxon-name-part></tp:taxon-name>, <tp:taxon-name><tp:taxon-name-part taxon-name-part-type="family">Kalotermitidae</tp:taxon-name-part></tp:taxon-name>) from Peru and Bolivia</article-title><source>Zookeys</source><day>03</day><month>12</month><year>2020</year><volume>1000</volume><fpage>31</fpage><lpage>44</lpage><pub-id pub-id-type="doi">10.3897/zookeys.1000.59219</pub-id></mixed-citation></tp:treatment-meta><tp:nomenclature><tp:taxon-name><object-id xmlns:xlink="http://www.w3.org/1999/xlink" content-type="arpha" xlink:type="simple">E821B832-2637-5A5C-BC17-713977CA1C57</object-id>
            <tp:taxon-name-part taxon-name-part-type="genus" reg="Rugitermes">Rugitermes</tp:taxon-name-part>
            <tp:taxon-name-part taxon-name-part-type="species" reg="rufus">rufus</tp:taxon-name-part>
            <object-id xmlns:xlink="http://www.w3.org/1999/xlink" content-type="zoobank" xlink:type="simple">http://zoobank.org/F4999D2D-8839-43CE-9C91-BDBDC146C59B</object-id>
          </tp:taxon-name><tp:taxon-authority>Scheffrahn</tp:taxon-authority><tp:taxon-status xmlns:xlink="http://www.w3.org/1999/xlink" xlink:type="simple">sp. nov.</tp:taxon-status><xref ref-type="fig" rid="F4">Figures 4A, B</xref><xref ref-type="fig" rid="F5">, 5</xref><xref ref-type="fig" rid="F6">, 6</xref><xref ref-type="table" rid="T1">; Tables 1</xref><xref ref-type="table" rid="T2">, 2</xref></tp:nomenclature><tp:treatment-sec sec-type="diagnosis" id="SECID0EBXAE"><title>Diagnosis.</title><p>The coloration and size of the <italic><tp:taxon-name><tp:taxon-name-part taxon-name-part-type="genus" reg="Rugitermes">R.</tp:taxon-name-part> <tp:taxon-name-part taxon-name-part-type="species" reg="rufus">rufus</tp:taxon-name-part></tp:taxon-name></italic> imago easily distinguish it from all other species of <italic><tp:taxon-name><tp:taxon-name-part taxon-name-part-type="genus" reg="Rugitermes">Rugitermes</tp:taxon-name-part></tp:taxon-name></italic>. <italic><tp:taxon-name><tp:taxon-name-part taxon-name-part-type="genus" reg="Rugitermes">Rugitermes</tp:taxon-name-part> <tp:taxon-name-part taxon-name-part-type="species" reg="rufus">rufus</tp:taxon-name-part></tp:taxon-name></italic> is the only <italic><tp:taxon-name><tp:taxon-name-part taxon-name-part-type="genus" reg="Rugitermes">Rugitermes</tp:taxon-name-part></tp:taxon-name></italic> imago with a reddish-orange head capsule and dark brown coloration of the pronotum and remainder of the body. <italic><tp:taxon-name><tp:taxon-name-part taxon-name-part-type="genus" reg="Rugitermes">Rugitermes</tp:taxon-name-part> <tp:taxon-name-part taxon-name-part-type="species" reg="costaricensis">costaricensis</tp:taxon-name-part></tp:taxon-name></italic> (Snyder, 1929) and <italic><tp:taxon-name><tp:taxon-name-part taxon-name-part-type="genus" reg="Rugitermes">R.</tp:taxon-name-part> <tp:taxon-name-part taxon-name-part-type="species" reg="unicolor">unicolor</tp:taxon-name-part></tp:taxon-name></italic> Snyder, 1952 imagos each have a yellow-brown head and yellow pronotum (with less contrast between coloration of head and pronotum in <italic><tp:taxon-name><tp:taxon-name-part taxon-name-part-type="genus" reg="Rugitermes">R.</tp:taxon-name-part> <tp:taxon-name-part taxon-name-part-type="species" reg="unicolor">unicolor</tp:taxon-name-part></tp:taxon-name></italic>). In all other <italic><tp:taxon-name><tp:taxon-name-part taxon-name-part-type="genus" reg="Rugitermes">Rugitermes</tp:taxon-name-part></tp:taxon-name></italic>, the imago head is black and the pronotum is yellow [<italic><tp:taxon-name><tp:taxon-name-part taxon-name-part-type="genus" reg="Rugitermes">R.</tp:taxon-name-part> <tp:taxon-name-part taxon-name-part-type="species" reg="bicolor">bicolor</tp:taxon-name-part></tp:taxon-name></italic> (Emerson, 1926), <italic><tp:taxon-name><tp:taxon-name-part taxon-name-part-type="genus" reg="Rugitermes">R.</tp:taxon-name-part> <tp:taxon-name-part taxon-name-part-type="species" reg="flavicinctus">flavicinctus</tp:taxon-name-part></tp:taxon-name></italic> (Emerson, 1925), <italic><tp:taxon-name><tp:taxon-name-part taxon-name-part-type="genus" reg="Rugitermes">R.</tp:taxon-name-part> <tp:taxon-name-part taxon-name-part-type="species" reg="magninotus">magninotus</tp:taxon-name-part></tp:taxon-name></italic> (Fig. <xref ref-type="fig" rid="F7">7</xref>), <italic><tp:taxon-name><tp:taxon-name-part taxon-name-part-type="genus" reg="Rugitermes">R.</tp:taxon-name-part> <tp:taxon-name-part taxon-name-part-type="species" reg="kirbyi">kirbyi</tp:taxon-name-part></tp:taxon-name></italic> (Snyder, 1926), <italic><tp:taxon-name><tp:taxon-name-part taxon-name-part-type="genus" reg="Rugitermes">R.</tp:taxon-name-part> <tp:taxon-name-part taxon-name-part-type="species" reg="nodulosus">nodulosus</tp:taxon-name-part></tp:taxon-name></italic> Oliveira, 1979, <italic><tp:taxon-name><tp:taxon-name-part taxon-name-part-type="genus" reg="Rugitermes">R.</tp:taxon-name-part> <tp:taxon-name-part taxon-name-part-type="species" reg="panamae">panamae</tp:taxon-name-part></tp:taxon-name></italic> (Snyder, 1925), and <italic><tp:taxon-name><tp:taxon-name-part taxon-name-part-type="genus" reg="Rugitermes">R.</tp:taxon-name-part> <tp:taxon-name-part taxon-name-part-type="species" reg="rugosus">rugosus</tp:taxon-name-part></tp:taxon-name></italic> (Hagen, 1858)] or the head and pronotum are both black [(<italic><tp:taxon-name><tp:taxon-name-part taxon-name-part-type="genus" reg="Rugitermes">R.</tp:taxon-name-part> <tp:taxon-name-part taxon-name-part-type="species" reg="athertoni">athertoni</tp:taxon-name-part></tp:taxon-name></italic>, <italic><tp:taxon-name><tp:taxon-name-part taxon-name-part-type="genus" reg="Rugitermes">R.</tp:taxon-name-part> <tp:taxon-name-part taxon-name-part-type="species" reg="laticollis">laticollis</tp:taxon-name-part></tp:taxon-name></italic>, <italic><tp:taxon-name><tp:taxon-name-part taxon-name-part-type="genus" reg="Rugitermes">R.</tp:taxon-name-part> <tp:taxon-name-part taxon-name-part-type="species" reg="niger">niger</tp:taxon-name-part></tp:taxon-name></italic> Oliveira, 1979, and <italic><tp:taxon-name><tp:taxon-name-part taxon-name-part-type="genus" reg="Rugitermes">R.</tp:taxon-name-part> <tp:taxon-name-part taxon-name-part-type="species" reg="occidentalis">occidentalis</tp:taxon-name-part></tp:taxon-name></italic> (Silvestri, 1901)]. The head width of the <italic><tp:taxon-name><tp:taxon-name-part taxon-name-part-type="genus" reg="Rugitermes">R.</tp:taxon-name-part> <tp:taxon-name-part taxon-name-part-type="species" reg="rufus">rufus</tp:taxon-name-part></tp:taxon-name></italic> imago is among the smallest: in range of <italic><tp:taxon-name><tp:taxon-name-part taxon-name-part-type="genus" reg="Rugitermes">R.</tp:taxon-name-part> <tp:taxon-name-part taxon-name-part-type="species" reg="flavicinctus">flavicinctus</tp:taxon-name-part></tp:taxon-name></italic> (1.2 mm) and <italic><tp:taxon-name><tp:taxon-name-part taxon-name-part-type="genus" reg="Rugitermes">R.</tp:taxon-name-part> <tp:taxon-name-part taxon-name-part-type="species" reg="magninotus">magninotus</tp:taxon-name-part></tp:taxon-name></italic> (1.25 mm). The soldier of <italic><tp:taxon-name><tp:taxon-name-part taxon-name-part-type="genus" reg="Rugitermes">R.</tp:taxon-name-part> <tp:taxon-name-part taxon-name-part-type="species" reg="rufus">rufus</tp:taxon-name-part></tp:taxon-name></italic> is smaller in all measurements compared with <italic><tp:taxon-name><tp:taxon-name-part taxon-name-part-type="genus" reg="Rugitermes">R.</tp:taxon-name-part> <tp:taxon-name-part taxon-name-part-type="species" reg="volcanensis">volcanensis</tp:taxon-name-part></tp:taxon-name></italic>. The antennal carina in <italic><tp:taxon-name><tp:taxon-name-part taxon-name-part-type="genus" reg="Rugitermes">R.</tp:taxon-name-part> <tp:taxon-name-part taxon-name-part-type="species" reg="rufus">rufus</tp:taxon-name-part></tp:taxon-name></italic> forms a smaller ovoid shelf of the gena and, in lateral oblique view, projects acutely from the frontal margin. In <italic><tp:taxon-name><tp:taxon-name-part taxon-name-part-type="genus" reg="Rugitermes">R.</tp:taxon-name-part> <tp:taxon-name-part taxon-name-part-type="species" reg="volcanensis">volcanensis</tp:taxon-name-part></tp:taxon-name></italic>, the shelf formed by the antennal carina is larger and, in the lateral oblique view, weakly projects above the frontal margin. The third antennal article of <italic><tp:taxon-name><tp:taxon-name-part taxon-name-part-type="genus" reg="Rugitermes">R.</tp:taxon-name-part> <tp:taxon-name-part taxon-name-part-type="species" reg="rufus">rufus</tp:taxon-name-part></tp:taxon-name></italic> is proportionally narrower and longer than that of <italic><tp:taxon-name><tp:taxon-name-part taxon-name-part-type="genus" reg="Rugitermes">R.</tp:taxon-name-part> <tp:taxon-name-part taxon-name-part-type="species" reg="volcanensis">volcanensis</tp:taxon-name-part></tp:taxon-name></italic>. See also diagnosis of <italic><tp:taxon-name><tp:taxon-name-part taxon-name-part-type="genus" reg="Rugitermes">R.</tp:taxon-name-part> <tp:taxon-name-part taxon-name-part-type="species" reg="aridus">aridus</tp:taxon-name-part></tp:taxon-name></italic>.</p></tp:treatment-sec><tp:treatment-sec sec-type="type locality" id="SECID0E6AAG"><title>Type locality.</title><p>Bolivia, Amboró National Park, Refugio Los Volcanes, Santa Cruz District (Fig. <xref ref-type="fig" rid="F9">9B</xref>).</p></tp:treatment-sec><tp:treatment-sec sec-type="material" id="SECID0EJBAG"><title>Material examined.</title><p><bold><italic>Holotype.</italic></bold> One female delate imago: Bolivia, Amboró National Park, hillside above Refugio Los Volcanes, Santa Cruz District (<named-content xmlns:xlink="http://www.w3.org/1999/xlink" content-type="dwc:verbatimCoordinates" xlink:type="simple"><named-content content-type="geo-json" specific-use="{&#34;type&#34;:&#34;Point&#34;,&#34;coordinates&#34;:[-63.608810,-18.119680]}" id="NCID0EXBAG" xlink:type="simple">-18.119680, -63.608810</named-content></named-content>) elev. 1402 m, 2 Jun. 2014, R. Scheffrahn et al., <abbrev xmlns:xlink="http://www.w3.org/1999/xlink" content-type="institution" xlink:title="University of Florida Termite Collection" id="ABBRID0E3BAG" xlink:type="simple">UFTC</abbrev> no. B01021<bold>. <italic>Paratypes</italic>.</bold> Three soldiers, pseudergates, same colony sample as holotype. Five soldiers, pseudergates, Bolivia, Amboró National Park, forest surrounding Refugio Los Volcanes, Santa Cruz District (<named-content xmlns:xlink="http://www.w3.org/1999/xlink" content-type="dwc:verbatimCoordinates" xlink:type="simple"><named-content content-type="geo-json" specific-use="{&#34;type&#34;:&#34;Point&#34;,&#34;coordinates&#34;:[-63.593400,-18.100400]}" id="NCID0EJCAG" xlink:type="simple">-18.1004, -63.5934</named-content></named-content>) elev. 1374 m, 3 Jun. 2014, R. Scheffrahn et al., <abbrev xmlns:xlink="http://www.w3.org/1999/xlink" content-type="institution" xlink:title="University of Florida Termite Collection" id="ABBRID0EOCAG" xlink:type="simple">UFTC</abbrev> no. BO1055. Four colonies, same locality as BO1055: three soldiers, pseudergates (BO1061), four soldiers, pseudergates (BO1062), two male dealate imagos, pseudergates (BO1070).</p></tp:treatment-sec><tp:treatment-sec sec-type="description" id="SECID0ETCAG"><title>Description.</title><p><bold><italic>Dealated imago</italic></bold> (Figs <xref ref-type="fig" rid="F4">4A, B</xref>, <xref ref-type="fig" rid="F6">6</xref>). Head capsule reddish orange; pronotum, thorax, abdomen, and wing scales concolorous dark brown. Compound eye small; trapezoidal; with shorter straight margin below ocellus and more curved margin near gena. Ocellus ovoid, concolorous with interior of antennal socket; one-half diameter removed from eye margin. Head vertex and frons covered with about a dozen erect setae ca 0.15-mm-long; frons darker, with faint rugosity at frontal flange. Pronotum slightly wider than head capsule; anterior margin slightly incised; anterolateral corners nearly rectate, posterior margin narrowly concave; margins with few longer and many shorter setae. Pronotum interior pilosity congruent with vertex. Antennae with basal article relative lengths 1&gt;2=3&lt;4. Wing scale covered with about 20 setae of similar length and density as those on head and pronotum. Legs with femora light orange-brown; tibia much lighter. Arolium present. Measurements of three imagoes from two colonies are shown in Table <xref ref-type="table" rid="T2">2</xref>.</p><fig id="F4" position="float" orientation="portrait"><object-id xmlns:xlink="http://www.w3.org/1999/xlink" content-type="doi" xlink:type="simple">10.3897/zookeys.1000.59219.figure4</object-id><object-id xmlns:xlink="http://www.w3.org/1999/xlink" content-type="arpha" xlink:type="simple">B477D180-EAD7-5D52-B659-4F3685363404</object-id><label>Figure 4.</label><caption><p>Head and thorax of the <italic><tp:taxon-name><tp:taxon-name-part taxon-name-part-type="genus" reg="Rugitermes">Rugitermes</tp:taxon-name-part> <tp:taxon-name-part taxon-name-part-type="species" reg="rufus">rufus</tp:taxon-name-part></tp:taxon-name></italic> (<bold>A</bold> dorsal <bold>B</bold> lateral) and the <italic><tp:taxon-name><tp:taxon-name-part taxon-name-part-type="genus" reg="Rugitermes">R.</tp:taxon-name-part> <tp:taxon-name-part taxon-name-part-type="species" reg="volcanensis">volcanensis</tp:taxon-name-part></tp:taxon-name></italic> (<bold>C</bold> dorsal <bold>D</bold> lateral) imagos.</p></caption><graphic xmlns:xlink="http://www.w3.org/1999/xlink" xlink:href="zookeys-1000-031-g004.jpg" position="float" orientation="portrait" xlink:type="simple" id="oo_482870.jpg"><uri content-type="original_file" xlink:type="simple">https://binary.pensoft.net/fig/482870</uri></graphic></fig><table-wrap id="T2" position="float" orientation="portrait"><label>Table 2.</label><caption><p>Measurements (mm) of <italic><tp:taxon-name><tp:taxon-name-part taxon-name-part-type="genus" reg="Rugitermes">Rugitermes</tp:taxon-name-part></tp:taxon-name></italic> dealated imagos.</p></caption><table id="TID0E2GAG" rules="all"><tbody><tr><th rowspan="2" colspan="1">Character</th><th rowspan="1" colspan="1">
                    <italic><tp:taxon-name><tp:taxon-name-part taxon-name-part-type="genus" reg="Rugitermes">R.</tp:taxon-name-part> <tp:taxon-name-part taxon-name-part-type="species" reg="rufus">rufus</tp:taxon-name-part></tp:taxon-name></italic>
                  </th><th rowspan="1" colspan="1">
                    <italic><tp:taxon-name><tp:taxon-name-part taxon-name-part-type="genus" reg="Rugitermes">R.</tp:taxon-name-part> <tp:taxon-name-part taxon-name-part-type="species" reg="rufus">rufus</tp:taxon-name-part></tp:taxon-name></italic>
                  </th><th rowspan="1" colspan="1">
                    <italic><tp:taxon-name><tp:taxon-name-part taxon-name-part-type="genus" reg="Rugitermes">R.</tp:taxon-name-part> <tp:taxon-name-part taxon-name-part-type="species" reg="volcanensis">volcanensis</tp:taxon-name-part></tp:taxon-name></italic>
                  </th></tr><tr><th rowspan="1" colspan="1">Range</th><th rowspan="1" colspan="1">Mean</th><th rowspan="1" colspan="1"/></tr><tr><td rowspan="1" colspan="1">Head width, maximum (w/eyes)</td><td rowspan="1" colspan="1">1.19–1.26</td><td rowspan="1" colspan="1">1.23</td><td rowspan="1" colspan="1">1.21</td></tr><tr><td rowspan="1" colspan="1">Pronotum width, max.</td><td rowspan="1" colspan="1">1.21–1.29</td><td rowspan="1" colspan="1">1.24</td><td rowspan="1" colspan="1">1.27</td></tr><tr><td rowspan="1" colspan="1">Eye diam. ocellus, max.</td><td rowspan="1" colspan="1">0.08–0.10</td><td rowspan="1" colspan="1">0.09</td><td rowspan="1" colspan="1">0.07</td></tr><tr><td rowspan="1" colspan="1">Eye diam. compound, max.</td><td rowspan="1" colspan="1">0.27–0.30</td><td rowspan="1" colspan="1">0.28</td><td rowspan="1" colspan="1">0.27</td></tr><tr><td rowspan="1" colspan="1">Body length</td><td rowspan="1" colspan="1">6.00–6.90</td><td rowspan="1" colspan="1">6.33</td><td rowspan="1" colspan="1">7.2</td></tr><tr><td rowspan="1" colspan="1">Right forewing length</td><td rowspan="1" colspan="1"/><td rowspan="1" colspan="1"/><td rowspan="1" colspan="1"/></tr><tr><td rowspan="1" colspan="1">Body length with wings</td><td rowspan="1" colspan="1"/><td rowspan="1" colspan="1"/><td rowspan="1" colspan="1"/></tr><tr><td rowspan="1" colspan="1">No. antennal articles, max.</td><td rowspan="1" colspan="1">9 (broken)</td><td rowspan="1" colspan="1"/><td rowspan="1" colspan="1">10 (broken)</td></tr><tr><td rowspan="1" colspan="1">
                    <italic>n</italic>
                  </td><td rowspan="1" colspan="1">3</td><td rowspan="1" colspan="1"/><td rowspan="1" colspan="1">1</td></tr><tr><td rowspan="1" colspan="1">No. colonies</td><td rowspan="1" colspan="1">2</td><td rowspan="1" colspan="1"/><td rowspan="1" colspan="1">1</td></tr></tbody></table></table-wrap><p><bold><italic>Soldier</italic></bold> (Figs <xref ref-type="fig" rid="F5">5</xref>, <xref ref-type="fig" rid="F6">6</xref>). Head capsule, in dorsal view, dark brown along margin of anteclypeus, anterolateral ridges, and antennal carinae grading to orange brown at frons, orange at mid-capsule and yellow at occiput; mandibles nearly black throughout. In ventral view, postmentum light orange-brown contrasting with light yellowish head capsule. Head capsule long, rectangular; lateral margins parallel, covered with a few setae except at occiput. Pronotum much wider than long; with a few long setae at margins and middle. Frontal flange and frons forming shallow furrow; angled 40° with plane of vertex. In dorsal view, antennal carina forms small ovoid shelf over the gena. In lateral oblique view, antennal carinae project acutely from the lateral margin of frons (Fig. <xref ref-type="fig" rid="F5">5C</xref>). Antennal carinae and anterolateral ridges weakly rugose. The outer margin of each ridge form angle of ca 110° (Fig. <xref ref-type="fig" rid="F5">5B</xref>). Eye spots large, narrowly oblique, barely lighter than head capsule. Third antennal article narrow at the base and longer than second and fourth article combined. Mandibles about one-half length of head capsule; tip curves about 60°; outer margin of mid-blade slightly curved, shallow hump at base. Measurements of 14 soldiers from four colonies are shown in Table <xref ref-type="table" rid="T1">1</xref>.</p><fig id="F5" position="float" orientation="portrait"><object-id xmlns:xlink="http://www.w3.org/1999/xlink" content-type="doi" xlink:type="simple">10.3897/zookeys.1000.59219.figure5</object-id><object-id xmlns:xlink="http://www.w3.org/1999/xlink" content-type="arpha" xlink:type="simple">50B91234-F389-57A1-A2C4-8194AAEB168E</object-id><label>Figure 5.</label><caption><p>Head and pronotum of the <italic><tp:taxon-name><tp:taxon-name-part taxon-name-part-type="genus" reg="Rugitermes">Rugitermes</tp:taxon-name-part> <tp:taxon-name-part taxon-name-part-type="species" reg="rufus">rufus</tp:taxon-name-part></tp:taxon-name></italic> soldier <bold>A</bold> dorsal <bold>B</bold> right (arrow pointing to outer margin of anterolateral ridge) <bold>C</bold> lateral (arrow pointing to antennal carinae) <bold>D</bold> ventral.</p></caption><graphic xmlns:xlink="http://www.w3.org/1999/xlink" xlink:href="zookeys-1000-031-g005.jpg" position="float" orientation="portrait" xlink:type="simple" id="oo_482871.jpg"><uri content-type="original_file" xlink:type="simple">https://binary.pensoft.net/fig/482871</uri></graphic></fig><fig id="F6" position="float" orientation="portrait"><object-id xmlns:xlink="http://www.w3.org/1999/xlink" content-type="doi" xlink:type="simple">10.3897/zookeys.1000.59219.figure6</object-id><object-id xmlns:xlink="http://www.w3.org/1999/xlink" content-type="arpha" xlink:type="simple">4CB5BF72-9263-51F0-9047-60C4D09B0DB2</object-id><label>Figure 6.</label><caption><p>Field habitus of the imago and soldiers of <italic><tp:taxon-name><tp:taxon-name-part taxon-name-part-type="genus" reg="Rugitermes">Rugitermes</tp:taxon-name-part> <tp:taxon-name-part taxon-name-part-type="species" reg="rufus">rufus</tp:taxon-name-part></tp:taxon-name></italic>.</p></caption><graphic xmlns:xlink="http://www.w3.org/1999/xlink" xlink:href="zookeys-1000-031-g006.jpg" position="float" orientation="portrait" xlink:type="simple" id="oo_482872.jpg"><uri content-type="original_file" xlink:type="simple">https://binary.pensoft.net/fig/482872</uri></graphic></fig></tp:treatment-sec><tp:treatment-sec sec-type="distribution" id="SECID0E3NAG"><title>Distribution.</title><p>(Fig. <xref ref-type="fig" rid="F1">1</xref>). Amboró National Park, a transition of the Tucuman-Bolivian forest and the montane Chaco.</p></tp:treatment-sec><tp:treatment-sec sec-type="etymology" id="SECID0EGOAG"><title>Etymology.</title><p>The species name “<tp:taxon-name><tp:taxon-name-part taxon-name-part-type="genus" reg="Rugitermes"/><tp:taxon-name-part taxon-name-part-type="species" reg="rufus">rufus</tp:taxon-name-part></tp:taxon-name>” describes the unique reddish-orange coloration of the imago head.</p></tp:treatment-sec><tp:treatment-sec><!--Section generated to contain objects referenced in tp:taxon-treatment.--><table-wrap id="T1" position="float" orientation="portrait"><label>Table 1.</label><caption><p>Measurements (mm) of <italic><tp:taxon-name><tp:taxon-name-part taxon-name-part-type="genus" reg="Rugitermes">Rugitermes</tp:taxon-name-part></tp:taxon-name></italic> soldiers.</p></caption><table id="TID0ESZAE" rules="all"><tbody><tr><th rowspan="2" colspan="1">Character</th><th rowspan="1" colspan="1">
                    <italic><tp:taxon-name><tp:taxon-name-part taxon-name-part-type="genus" reg="Rugitermes">R.</tp:taxon-name-part> <tp:taxon-name-part taxon-name-part-type="species" reg="aridus">aridus</tp:taxon-name-part></tp:taxon-name></italic>
                  </th><th rowspan="1" colspan="1">
                    <italic><tp:taxon-name><tp:taxon-name-part taxon-name-part-type="genus" reg="Rugitermes">R.</tp:taxon-name-part> <tp:taxon-name-part taxon-name-part-type="species" reg="aridus">aridus</tp:taxon-name-part></tp:taxon-name></italic>
                  </th><th rowspan="1" colspan="1">
                    <italic><tp:taxon-name><tp:taxon-name-part taxon-name-part-type="genus" reg="Rugitermes">R.</tp:taxon-name-part> <tp:taxon-name-part taxon-name-part-type="species" reg="rufus">rufus</tp:taxon-name-part></tp:taxon-name></italic>
                  </th><th rowspan="1" colspan="1">
                    <italic><tp:taxon-name><tp:taxon-name-part taxon-name-part-type="genus" reg="Rugitermes">R.</tp:taxon-name-part> <tp:taxon-name-part taxon-name-part-type="species" reg="rufus">rufus</tp:taxon-name-part></tp:taxon-name></italic>
                  </th><th rowspan="1" colspan="1">
                    <italic><tp:taxon-name><tp:taxon-name-part taxon-name-part-type="genus" reg="Rugitermes">R.</tp:taxon-name-part> <tp:taxon-name-part taxon-name-part-type="species" reg="volcanensis">volcanensis</tp:taxon-name-part></tp:taxon-name></italic>
                  </th><th rowspan="1" colspan="1">
                    <italic><tp:taxon-name><tp:taxon-name-part taxon-name-part-type="genus" reg="Rugitermes">R.</tp:taxon-name-part> <tp:taxon-name-part taxon-name-part-type="species" reg="volcanensis">volcanensis</tp:taxon-name-part></tp:taxon-name></italic>
                  </th></tr><tr><th rowspan="1" colspan="1">Range</th><th rowspan="1" colspan="1">Mean</th><th rowspan="1" colspan="1">Range</th><th rowspan="1" colspan="1">Mean</th><th rowspan="1" colspan="1">Range</th><th rowspan="1" colspan="1">Mean</th></tr><tr><td rowspan="1" colspan="1">Head length to lateral mandible base</td><td rowspan="1" colspan="1">2.13–2.69</td><td rowspan="1" colspan="1">2.39</td><td rowspan="1" colspan="1">1.72–2.72</td><td rowspan="1" colspan="1">2.33</td><td rowspan="1" colspan="1">2.32–2.88</td><td rowspan="1" colspan="1">2.62</td></tr><tr><td rowspan="1" colspan="1">Head width, maximum</td><td rowspan="1" colspan="1">1.44–1.72</td><td rowspan="1" colspan="1">1.6</td><td rowspan="1" colspan="1">1.16–1.56</td><td rowspan="1" colspan="1">1.42</td><td rowspan="1" colspan="1">1.24–1.88</td><td rowspan="1" colspan="1">1.54</td></tr><tr><td rowspan="1" colspan="1">Head height with gula, max.</td><td rowspan="1" colspan="1">1.15–1.45</td><td rowspan="1" colspan="1">1.33</td><td rowspan="1" colspan="1">0.90–1.32</td><td rowspan="1" colspan="1">1.18</td><td rowspan="1" colspan="1">1.12–1.38</td><td rowspan="1" colspan="1">1.26</td></tr><tr><td rowspan="1" colspan="1">Pronotum length</td><td rowspan="1" colspan="1">0.98–1.25</td><td rowspan="1" colspan="1">1.13</td><td rowspan="1" colspan="1">0.64–1.05</td><td rowspan="1" colspan="1">0.91</td><td rowspan="1" colspan="1">1.00–1.25</td><td rowspan="1" colspan="1">1.08</td></tr><tr><td rowspan="1" colspan="1">Pronotum width</td><td rowspan="1" colspan="1">1.60–2.03</td><td rowspan="1" colspan="1">1.76</td><td rowspan="1" colspan="1">1.10–2.10</td><td rowspan="1" colspan="1">1.56</td><td rowspan="1" colspan="1">1.50–1.90</td><td rowspan="1" colspan="1">1.63</td></tr><tr><td rowspan="1" colspan="1">No. antennal articles</td><td rowspan="1" colspan="1">11–16</td><td rowspan="1" colspan="1">13.7</td><td rowspan="1" colspan="1">12–13</td><td rowspan="1" colspan="1">12.43</td><td rowspan="1" colspan="1">10–16</td><td rowspan="1" colspan="1">14</td></tr><tr><td rowspan="1" colspan="1">3<sup>rd</sup> antennal article length</td><td rowspan="1" colspan="1">0.18–0.25</td><td rowspan="1" colspan="1">0.21</td><td rowspan="1" colspan="1">0.14–0.22</td><td rowspan="1" colspan="1">0.18</td><td rowspan="1" colspan="1">0.16–0.25</td><td rowspan="1" colspan="1">0.19</td></tr><tr><td rowspan="1" colspan="1">
                    <italic>n</italic>
                  </td><td rowspan="1" colspan="1">15</td><td rowspan="1" colspan="1"/><td rowspan="1" colspan="1">14</td><td rowspan="1" colspan="1"/><td rowspan="1" colspan="1">8</td><td rowspan="1" colspan="1"/></tr><tr><td rowspan="1" colspan="1">No. colonies</td><td rowspan="1" colspan="1">8</td><td rowspan="1" colspan="1"/><td rowspan="1" colspan="1">4</td><td rowspan="1" colspan="1"/><td rowspan="1" colspan="1">4</td><td rowspan="1" colspan="1"/></tr></tbody></table></table-wrap><fig id="F7" position="float" orientation="portrait"><object-id xmlns:xlink="http://www.w3.org/1999/xlink" content-type="doi" xlink:type="simple">10.3897/zookeys.1000.59219.figure7</object-id><object-id xmlns:xlink="http://www.w3.org/1999/xlink" content-type="arpha" xlink:type="simple">09946150-8F67-5CC1-A2CD-B89782F2334D</object-id><label>Figure 7.</label><caption><p>Field habitus of the imagos and soldiers of <italic><tp:taxon-name><tp:taxon-name-part taxon-name-part-type="genus" reg="Rugitermes">Rugitermes</tp:taxon-name-part> <tp:taxon-name-part taxon-name-part-type="species" reg="magninotus">magninotus</tp:taxon-name-part></tp:taxon-name></italic> from Peru (<abbrev xmlns:xlink="http://www.w3.org/1999/xlink" content-type="institution" xlink:title="University of Florida Termite Collection" id="ABBRID0EVUAG" xlink:type="simple">UFTC</abbrev> no. PU222).</p></caption><graphic xmlns:xlink="http://www.w3.org/1999/xlink" xlink:href="zookeys-1000-031-g007.jpg" position="float" orientation="portrait" xlink:type="simple" id="oo_482873.jpg"><uri content-type="original_file" xlink:type="simple">https://binary.pensoft.net/fig/482873</uri></graphic></fig><fig id="F9" position="float" orientation="portrait"><object-id xmlns:xlink="http://www.w3.org/1999/xlink" content-type="doi" xlink:type="simple">10.3897/zookeys.1000.59219.figure9</object-id><object-id xmlns:xlink="http://www.w3.org/1999/xlink" content-type="arpha" xlink:type="simple">49582649-38A6-5487-808B-9107ED343C73</object-id><label>Figure 9.</label><caption><p>Biomes for new <italic><tp:taxon-name><tp:taxon-name-part taxon-name-part-type="genus" reg="Rugitermes">Rugitermes</tp:taxon-name-part></tp:taxon-name></italic><bold>A</bold><italic><tp:taxon-name><tp:taxon-name-part taxon-name-part-type="genus" reg="Rugitermes">R.</tp:taxon-name-part> <tp:taxon-name-part taxon-name-part-type="species" reg="aridus">aridus</tp:taxon-name-part></tp:taxon-name></italic><bold>B</bold><italic><tp:taxon-name><tp:taxon-name-part taxon-name-part-type="genus" reg="Rugitermes">R.</tp:taxon-name-part> <tp:taxon-name-part taxon-name-part-type="species" reg="rufus">rufus</tp:taxon-name-part></tp:taxon-name></italic> and <italic><tp:taxon-name><tp:taxon-name-part taxon-name-part-type="genus" reg="Rugitermes">R.</tp:taxon-name-part> <tp:taxon-name-part taxon-name-part-type="species" reg="volcanensis">volcanensis</tp:taxon-name-part></tp:taxon-name></italic>.</p></caption><graphic xmlns:xlink="http://www.w3.org/1999/xlink" xlink:href="zookeys-1000-031-g009.jpg" position="float" orientation="portrait" xlink:type="simple" id="oo_482875.jpg"><uri content-type="original_file" xlink:type="simple">https://binary.pensoft.net/fig/482875</uri></graphic></fig><fig id="F1" position="float" orientation="portrait"><object-id xmlns:xlink="http://www.w3.org/1999/xlink" content-type="doi" xlink:type="simple">10.3897/zookeys.1000.59219.figure1</object-id><object-id xmlns:xlink="http://www.w3.org/1999/xlink" content-type="arpha" xlink:type="simple">06AE784B-2C6B-5904-BDDC-675B498F9E0C</object-id><label>Figure 1.</label><caption><p>Localities of the new <italic><tp:taxon-name><tp:taxon-name-part taxon-name-part-type="genus" reg="Rugitermes">Rugitermes</tp:taxon-name-part></tp:taxon-name></italic> species described herein.</p></caption><graphic xmlns:xlink="http://www.w3.org/1999/xlink" xlink:href="zookeys-1000-031-g001.jpg" position="float" orientation="portrait" xlink:type="simple" id="oo_482867.jpg"><uri content-type="original_file" xlink:type="simple">https://binary.pensoft.net/fig/482867</uri></graphic></fig></tp:treatment-sec></tp:taxon-treatment>
