# Supplementary material for: Three new species of Rugitermes (Isoptera, Kalotermitidae) from Peru and Bolivia
Source: Zookeys. 2020 Dec 3;1000:31–44. doi: 10.3897/zookeys.1000.59219 (PMC7728727; doi:10.3897/zookeys.1000.59219)
Supplement: XML Treatment for Rugitermes volcanensis [file zookeys.1000.59219-treatment3.xml]

<!DOCTYPE tp:taxon-treatment
  PUBLIC "-//TaxonX//DTD Taxonomic Treatment Publishing DTD v0 20100105//EN" "tax-treatment-NSO.dtd">
<tp:taxon-treatment xmlns:tp="http://www.plazi.org/taxpub"><tp:treatment-meta><kwd-group><label>Taxon classification</label><kwd><named-content xmlns:xlink="http://www.w3.org/1999/xlink" content-type="kingdom">Animalia</named-content></kwd><kwd><named-content xmlns:xlink="http://www.w3.org/1999/xlink" content-type="order">Isoptera</named-content></kwd><kwd><named-content xmlns:xlink="http://www.w3.org/1999/xlink" content-type="family">Kalotermitidae</named-content></kwd></kwd-group><mixed-citation publication-type="journal"><person-group><name><surname>Scheffrahn</surname><given-names>Rudolf H.</given-names></name><name><surname>Carrijo</surname><given-names>Tiago F.</given-names></name></person-group><article-title>Three new species of <italic><tp:taxon-name><tp:taxon-name-part taxon-name-part-type="genus" reg="Rugitermes">Rugitermes</tp:taxon-name-part></tp:taxon-name></italic> (<tp:taxon-name><tp:taxon-name-part taxon-name-part-type="order">Isoptera</tp:taxon-name-part></tp:taxon-name>, <tp:taxon-name><tp:taxon-name-part taxon-name-part-type="family">Kalotermitidae</tp:taxon-name-part></tp:taxon-name>) from Peru and Bolivia</article-title><source>Zookeys</source><day>03</day><month>12</month><year>2020</year><volume>1000</volume><fpage>31</fpage><lpage>44</lpage><pub-id pub-id-type="doi">10.3897/zookeys.1000.59219</pub-id></mixed-citation></tp:treatment-meta><tp:nomenclature><tp:taxon-name><object-id xmlns:xlink="http://www.w3.org/1999/xlink" content-type="arpha" xlink:type="simple">7328C3D1-942A-532C-8556-CE0C6EF54FF8</object-id>
            <tp:taxon-name-part taxon-name-part-type="genus" reg="Rugitermes">Rugitermes</tp:taxon-name-part>
            <tp:taxon-name-part taxon-name-part-type="species" reg="volcanensis">volcanensis</tp:taxon-name-part>
            <object-id xmlns:xlink="http://www.w3.org/1999/xlink" content-type="zoobank" xlink:type="simple">http://zoobank.org/6A431AE6-45D2-4911-8631-8802F0DF6A28</object-id>
          </tp:taxon-name><tp:taxon-authority>Scheffrahn</tp:taxon-authority><tp:taxon-status xmlns:xlink="http://www.w3.org/1999/xlink" xlink:type="simple">sp. nov.</tp:taxon-status><xref ref-type="fig" rid="F4">Figures 4C, D</xref><xref ref-type="fig" rid="F8">, 8</xref><xref ref-type="table" rid="T1">; Tables 1</xref><xref ref-type="table" rid="T2">, 2</xref></tp:nomenclature><tp:treatment-sec sec-type="diagnosis" id="SECID0EOQAG"><title>Diagnosis.</title><p>See the diagnoses of <italic><tp:taxon-name><tp:taxon-name-part taxon-name-part-type="genus" reg="Rugitermes">R.</tp:taxon-name-part> <tp:taxon-name-part taxon-name-part-type="species" reg="aridus">aridus</tp:taxon-name-part></tp:taxon-name></italic> and <italic><tp:taxon-name><tp:taxon-name-part taxon-name-part-type="genus" reg="Rugitermes">R.</tp:taxon-name-part> <tp:taxon-name-part taxon-name-part-type="species" reg="rufus">rufus</tp:taxon-name-part></tp:taxon-name></italic> above.</p></tp:treatment-sec><tp:treatment-sec sec-type="type locality" id="SECID0EKRAG"><title>Type locality.</title><p>Bolivia, Amboró National Park, Refugio Los Volcanes, Santa Cruz District (Fig. <xref ref-type="fig" rid="F9">9B</xref>).</p></tp:treatment-sec><tp:treatment-sec sec-type="material" id="SECID0EURAG"><title>Material examined.</title><p><bold><italic>Holotype.</italic></bold> One male delate imago (with pseudergates): Bolivia, Amboró National Park, forest surrounding Refugio Los Volcanes, Santa Cruz District (<named-content xmlns:xlink="http://www.w3.org/1999/xlink" content-type="dwc:verbatimCoordinates" xlink:type="simple"><named-content content-type="geo-json" specific-use="{&#34;type&#34;:&#34;Point&#34;,&#34;coordinates&#34;:[-63.608810,-18.119680]}" id="NCID0ECSAG" xlink:type="simple">-18.119680, -63.608810</named-content></named-content>) elev. 1402 m, 2 Jun. 2014, R. Scheffrahn et al., <abbrev xmlns:xlink="http://www.w3.org/1999/xlink" content-type="institution" xlink:title="University of Florida Termite Collection" id="ABBRID0EHSAG" xlink:type="simple">UFTC</abbrev> no. B01069<bold>. <italic>Paratypes.</italic></bold> Bolivia, Amboró National Park, hillside above Refugio Los Volcanes, Santa Cruz District (<named-content xmlns:xlink="http://www.w3.org/1999/xlink" content-type="dwc:verbatimCoordinates" xlink:type="simple"><named-content content-type="geo-json" specific-use="{&#34;type&#34;:&#34;Point&#34;,&#34;coordinates&#34;:[-63.608810,-18.119680]}" id="NCID0ETSAG" xlink:type="simple">-18.119680, -63.608810</named-content></named-content>) elev. 1402 m, 2 Jun. 2014, R. Scheffrahn et al., B01022. Two colonies, same locality as BO1069: five soldiers, pseudergates (BO1117), one soldier, pseudergates (BO1118).</p></tp:treatment-sec><tp:treatment-sec sec-type="description" id="SECID0EYSAG"><title>Description.</title><p><bold><italic>Dealated imago</italic></bold> (Fig. <xref ref-type="fig" rid="F4">4C, D</xref>). Head capsule, pronotum, thorax, abdomen, and wing scales concolorous chestnut brown. Compound eye small, elliptical. Ocellus very small, ovoid, hyaline coloration contrasting with brown head capsule; three-quarters diameter removed from eye margin. Head vertex and frons covered with over a dozen erect setae ca 0.10–0.20-mm-long; with faint rugosity at frontal flange. Pronotum wider than head capsule; anterior margin weakly concave; anterolateral corners nearly rectate, posterior margin slightly incised in middle; margins with few longer and many shorter setae. Pronotum interior with a few long setae. Antennae with basal article relative lengths 1&gt;2&lt;3&gt;4. Wing scale covered with few short setae. Legs with femora light brown; tibia much lighter. Arolium present. Measurements of the holotype imago are shown in Table <xref ref-type="table" rid="T2">2</xref>.</p><p><bold><italic>Soldier</italic></bold> (Fig. <xref ref-type="fig" rid="F8">8</xref>). Head capsule, in dorsal view, brown along margin of anteclypeus, anterolateral ridges, and antennal carinae grading to orange from frons to mid-capsule and yellow in posterior half; mandibles nearly black throughout. In ventral view, postmentum light orange-brown contrasting with light yellowish head capsule. Head capsule long, rectangular; lateral margins with very slight convergence, covered with a few setae except at occiput. Pronotum wider than long with a few long setae at margins and middle. Frontal flange and frons forming shallow furrow; angled 40° with plane of vertex. In dorsal view, antennal carina forms ovoid shelf eclipsing over half of the first antennal article. In lateral oblique view, antennal carinae project obtusely from the lower lateral margin of frons (Fig. <xref ref-type="fig" rid="F7">7C</xref>). Antennal carinae and anterolateral ridges moderately rugose. The outer margin of each ridge forms angle of ca 140° (Fig. <xref ref-type="fig" rid="F7">7B</xref>). Eye spots large, narrowly oblique, barely lighter than head capsule. Third antennal article nearly as long as second and fourth article combined. Mandibles slightly less than one-half length of head capsule; tip curves about 60°; outer margin of mid-blade straight, very shallow hump at base. Measurements of eight soldiers from four colonies are shown in Table <xref ref-type="table" rid="T1">1</xref>.</p><fig id="F7" position="float" orientation="portrait"><object-id xmlns:xlink="http://www.w3.org/1999/xlink" content-type="doi" xlink:type="simple">10.3897/zookeys.1000.59219.figure7</object-id><object-id xmlns:xlink="http://www.w3.org/1999/xlink" content-type="arpha" xlink:type="simple">09946150-8F67-5CC1-A2CD-B89782F2334D</object-id><label>Figure 7.</label><caption><p>Field habitus of the imagos and soldiers of <italic><tp:taxon-name><tp:taxon-name-part taxon-name-part-type="genus" reg="Rugitermes">Rugitermes</tp:taxon-name-part> <tp:taxon-name-part taxon-name-part-type="species" reg="magninotus">magninotus</tp:taxon-name-part></tp:taxon-name></italic> from Peru (<abbrev xmlns:xlink="http://www.w3.org/1999/xlink" content-type="institution" xlink:title="University of Florida Termite Collection" id="ABBRID0EVUAG" xlink:type="simple">UFTC</abbrev> no. PU222).</p></caption><graphic xmlns:xlink="http://www.w3.org/1999/xlink" xlink:href="zookeys-1000-031-g007.jpg" position="float" orientation="portrait" xlink:type="simple" id="oo_482873.jpg"><uri content-type="original_file" xlink:type="simple">https://binary.pensoft.net/fig/482873</uri></graphic></fig><fig id="F8" position="float" orientation="portrait"><object-id xmlns:xlink="http://www.w3.org/1999/xlink" content-type="doi" xlink:type="simple">10.3897/zookeys.1000.59219.figure8</object-id><object-id xmlns:xlink="http://www.w3.org/1999/xlink" content-type="arpha" xlink:type="simple">55F7D8F6-4268-5721-92E2-4EA4AA21AF25</object-id><label>Figure 8.</label><caption><p>Head and pronotum of the <italic><tp:taxon-name><tp:taxon-name-part taxon-name-part-type="genus" reg="Rugitermes">Rugitermes</tp:taxon-name-part> <tp:taxon-name-part taxon-name-part-type="species" reg="volcanensis">volcanensis</tp:taxon-name-part></tp:taxon-name></italic> soldier <bold>A</bold> dorsal <bold>B</bold> right (arrow pointing to outer margin of anterolateral ridge) <bold>C</bold> lateral (arrow pointing to antennal carinae) <bold>D</bold> ventral.</p></caption><graphic xmlns:xlink="http://www.w3.org/1999/xlink" xlink:href="zookeys-1000-031-g008.jpg" position="float" orientation="portrait" xlink:type="simple" id="oo_482874.jpg"><uri content-type="original_file" xlink:type="simple">https://binary.pensoft.net/fig/482874</uri></graphic></fig></tp:treatment-sec><tp:treatment-sec sec-type="distribution" id="SECID0E6VAG"><title>Distribution.</title><p>(Fig. <xref ref-type="fig" rid="F1">1</xref>). Same as <italic><tp:taxon-name><tp:taxon-name-part taxon-name-part-type="genus" reg="Rugitermes">R.</tp:taxon-name-part> <tp:taxon-name-part taxon-name-part-type="species" reg="rufus">rufus</tp:taxon-name-part></tp:taxon-name></italic>.</p></tp:treatment-sec><tp:treatment-sec sec-type="etymology" id="SECID0EUWAG"><title>Etymology.</title><p>The species name “<tp:taxon-name><tp:taxon-name-part taxon-name-part-type="genus" reg="Rugitermes"/><tp:taxon-name-part taxon-name-part-type="species" reg="volcanensis">volcanensis</tp:taxon-name-part></tp:taxon-name>” refers to the scenic type locality of Refugio Los Volcanes.</p></tp:treatment-sec><tp:treatment-sec sec-type="Phylogenetic and DNA barcode analysis" id="SECID0EDXAG"><title>Phylogenetic and DNA barcode analysis.</title><p>Our phylogenetic analysis recovered the new species <italic><tp:taxon-name><tp:taxon-name-part taxon-name-part-type="genus" reg="Rugitermes">R.</tp:taxon-name-part> <tp:taxon-name-part taxon-name-part-type="species" reg="rufus">rufus</tp:taxon-name-part></tp:taxon-name></italic> as sister group of all other <italic><tp:taxon-name><tp:taxon-name-part taxon-name-part-type="genus" reg="Rugitermes">Rugitermes</tp:taxon-name-part></tp:taxon-name></italic>. The new species <italic><tp:taxon-name><tp:taxon-name-part taxon-name-part-type="genus" reg="Rugitermes">R.</tp:taxon-name-part> <tp:taxon-name-part taxon-name-part-type="species" reg="volcanensis">volcanensis</tp:taxon-name-part></tp:taxon-name></italic> was clustered with <italic><tp:taxon-name><tp:taxon-name-part taxon-name-part-type="genus" reg="Rugitermes">R.</tp:taxon-name-part> <tp:taxon-name-part taxon-name-part-type="species" reg="bicolor">bicolor</tp:taxon-name-part></tp:taxon-name></italic>, <italic><tp:taxon-name><tp:taxon-name-part taxon-name-part-type="genus" reg="Rugitermes">R.</tp:taxon-name-part> <tp:taxon-name-part taxon-name-part-type="species" reg="rugosus">rugosus</tp:taxon-name-part></tp:taxon-name></italic>, and two undescribed species from Peru and Paraguay. <italic><tp:taxon-name><tp:taxon-name-part taxon-name-part-type="genus" reg="Rugitermes">Rugitermes</tp:taxon-name-part> <tp:taxon-name-part taxon-name-part-type="species" reg="aridus">aridus</tp:taxon-name-part></tp:taxon-name></italic> sp. nov. is more related to an undescribed species from Peru. Our analysis also recovered a clade of five undescribed species from northern South America and Central America (Fig. <xref ref-type="fig" rid="F10">10</xref>).</p><p>In total, 17 entities were recognized as species according to the <abbrev xmlns:xlink="http://www.w3.org/1999/xlink" xlink:title="Generalized Mixed Yule Coalescent" id="ABBRID0ENZAG" xlink:type="simple">GMYC</abbrev> barcode analysis (different colors in Fig. <xref ref-type="fig" rid="F10">10</xref>; confidence interval: 10–23; Likelihood ratio test &gt; 0.0001). <italic><tp:taxon-name><tp:taxon-name-part taxon-name-part-type="genus" reg="Rugitermes">Rugitermes</tp:taxon-name-part> <tp:taxon-name-part taxon-name-part-type="species" reg="bicolor">bicolor</tp:taxon-name-part></tp:taxon-name></italic>, <italic><tp:taxon-name><tp:taxon-name-part taxon-name-part-type="genus" reg="Rugitermes">R.</tp:taxon-name-part> <tp:taxon-name-part taxon-name-part-type="species" reg="laticollis">laticollis</tp:taxon-name-part></tp:taxon-name></italic>, <italic><tp:taxon-name><tp:taxon-name-part taxon-name-part-type="genus" reg="Rugitermes">R.</tp:taxon-name-part> <tp:taxon-name-part taxon-name-part-type="species" reg="panamae">panamae</tp:taxon-name-part></tp:taxon-name></italic>, <italic><tp:taxon-name><tp:taxon-name-part taxon-name-part-type="genus" reg="Rugitermes">R.</tp:taxon-name-part> <tp:taxon-name-part taxon-name-part-type="species" reg="rugosus">rugosus</tp:taxon-name-part></tp:taxon-name></italic>, and <italic><tp:taxon-name><tp:taxon-name-part taxon-name-part-type="genus" reg="Rugitermes">R.</tp:taxon-name-part> <tp:taxon-name-part taxon-name-part-type="species" reg="unicolor">unicolor</tp:taxon-name-part></tp:taxon-name></italic> were corroborated by the analysis, as well as the three new species described here and other nine still undescribed species.</p><fig id="F9" position="float" orientation="portrait"><object-id xmlns:xlink="http://www.w3.org/1999/xlink" content-type="doi" xlink:type="simple">10.3897/zookeys.1000.59219.figure9</object-id><object-id xmlns:xlink="http://www.w3.org/1999/xlink" content-type="arpha" xlink:type="simple">49582649-38A6-5487-808B-9107ED343C73</object-id><label>Figure 9.</label><caption><p>Biomes for new <italic><tp:taxon-name><tp:taxon-name-part taxon-name-part-type="genus" reg="Rugitermes">Rugitermes</tp:taxon-name-part></tp:taxon-name></italic><bold>A</bold><italic><tp:taxon-name><tp:taxon-name-part taxon-name-part-type="genus" reg="Rugitermes">R.</tp:taxon-name-part> <tp:taxon-name-part taxon-name-part-type="species" reg="aridus">aridus</tp:taxon-name-part></tp:taxon-name></italic><bold>B</bold><italic><tp:taxon-name><tp:taxon-name-part taxon-name-part-type="genus" reg="Rugitermes">R.</tp:taxon-name-part> <tp:taxon-name-part taxon-name-part-type="species" reg="rufus">rufus</tp:taxon-name-part></tp:taxon-name></italic> and <italic><tp:taxon-name><tp:taxon-name-part taxon-name-part-type="genus" reg="Rugitermes">R.</tp:taxon-name-part> <tp:taxon-name-part taxon-name-part-type="species" reg="volcanensis">volcanensis</tp:taxon-name-part></tp:taxon-name></italic>.</p></caption><graphic xmlns:xlink="http://www.w3.org/1999/xlink" xlink:href="zookeys-1000-031-g009.jpg" position="float" orientation="portrait" xlink:type="simple" id="oo_482875.jpg"><uri content-type="original_file" xlink:type="simple">https://binary.pensoft.net/fig/482875</uri></graphic></fig><fig id="F10" position="float" orientation="portrait"><object-id xmlns:xlink="http://www.w3.org/1999/xlink" content-type="doi" xlink:type="simple">10.3897/zookeys.1000.59219.figure10</object-id><object-id xmlns:xlink="http://www.w3.org/1999/xlink" content-type="arpha" xlink:type="simple">1EBBE9A1-81B8-5AE0-86C1-5CBEA9309BE1</object-id><label>Figure 10.</label><caption><p>Bayesian phylogenetic tree of Neotropical <italic><tp:taxon-name><tp:taxon-name-part taxon-name-part-type="genus" reg="Rugitermes">Rugitermes</tp:taxon-name-part></tp:taxon-name></italic> using the <abbrev xmlns:xlink="http://www.w3.org/1999/xlink" xlink:title="cytochrome c oxidase subunit 1" id="ABBRID0EU4AG" xlink:type="simple">COI</abbrev> region. Branch support is posterior probability. Different colors show the 17 recognized species by the <abbrev xmlns:xlink="http://www.w3.org/1999/xlink" xlink:title="Generalized Mixed Yule Coalescent" id="ABBRID0EY4AG" xlink:type="simple">GMYC</abbrev> analysis.</p></caption><graphic xmlns:xlink="http://www.w3.org/1999/xlink" xlink:href="zookeys-1000-031-g010.jpg" position="float" orientation="portrait" xlink:type="simple" id="oo_482876.jpg"><uri content-type="original_file" xlink:type="simple">https://binary.pensoft.net/fig/482876</uri></graphic></fig></tp:treatment-sec><tp:treatment-sec><!--Section generated to contain objects referenced in tp:taxon-treatment.--><fig id="F4" position="float" orientation="portrait"><object-id xmlns:xlink="http://www.w3.org/1999/xlink" content-type="doi" xlink:type="simple">10.3897/zookeys.1000.59219.figure4</object-id><object-id xmlns:xlink="http://www.w3.org/1999/xlink" content-type="arpha" xlink:type="simple">B477D180-EAD7-5D52-B659-4F3685363404</object-id><label>Figure 4.</label><caption><p>Head and thorax of the <italic><tp:taxon-name><tp:taxon-name-part taxon-name-part-type="genus" reg="Rugitermes">Rugitermes</tp:taxon-name-part> <tp:taxon-name-part taxon-name-part-type="species" reg="rufus">rufus</tp:taxon-name-part></tp:taxon-name></italic> (<bold>A</bold> dorsal <bold>B</bold> lateral) and the <italic><tp:taxon-name><tp:taxon-name-part taxon-name-part-type="genus" reg="Rugitermes">R.</tp:taxon-name-part> <tp:taxon-name-part taxon-name-part-type="species" reg="volcanensis">volcanensis</tp:taxon-name-part></tp:taxon-name></italic> (<bold>C</bold> dorsal <bold>D</bold> lateral) imagos.</p></caption><graphic xmlns:xlink="http://www.w3.org/1999/xlink" xlink:href="zookeys-1000-031-g004.jpg" position="float" orientation="portrait" xlink:type="simple" id="oo_482870.jpg"><uri content-type="original_file" xlink:type="simple">https://binary.pensoft.net/fig/482870</uri></graphic></fig><table-wrap id="T1" position="float" orientation="portrait"><label>Table 1.</label><caption><p>Measurements (mm) of <italic><tp:taxon-name><tp:taxon-name-part taxon-name-part-type="genus" reg="Rugitermes">Rugitermes</tp:taxon-name-part></tp:taxon-name></italic> soldiers.</p></caption><table id="TID0ESZAE" rules="all"><tbody><tr><th rowspan="2" colspan="1">Character</th><th rowspan="1" colspan="1">
                    <italic><tp:taxon-name><tp:taxon-name-part taxon-name-part-type="genus" reg="Rugitermes">R.</tp:taxon-name-part> <tp:taxon-name-part taxon-name-part-type="species" reg="aridus">aridus</tp:taxon-name-part></tp:taxon-name></italic>
                  </th><th rowspan="1" colspan="1">
                    <italic><tp:taxon-name><tp:taxon-name-part taxon-name-part-type="genus" reg="Rugitermes">R.</tp:taxon-name-part> <tp:taxon-name-part taxon-name-part-type="species" reg="aridus">aridus</tp:taxon-name-part></tp:taxon-name></italic>
                  </th><th rowspan="1" colspan="1">
                    <italic><tp:taxon-name><tp:taxon-name-part taxon-name-part-type="genus" reg="Rugitermes">R.</tp:taxon-name-part> <tp:taxon-name-part taxon-name-part-type="species" reg="rufus">rufus</tp:taxon-name-part></tp:taxon-name></italic>
                  </th><th rowspan="1" colspan="1">
                    <italic><tp:taxon-name><tp:taxon-name-part taxon-name-part-type="genus" reg="Rugitermes">R.</tp:taxon-name-part> <tp:taxon-name-part taxon-name-part-type="species" reg="rufus">rufus</tp:taxon-name-part></tp:taxon-name></italic>
                  </th><th rowspan="1" colspan="1">
                    <italic><tp:taxon-name><tp:taxon-name-part taxon-name-part-type="genus" reg="Rugitermes">R.</tp:taxon-name-part> <tp:taxon-name-part taxon-name-part-type="species" reg="volcanensis">volcanensis</tp:taxon-name-part></tp:taxon-name></italic>
                  </th><th rowspan="1" colspan="1">
                    <italic><tp:taxon-name><tp:taxon-name-part taxon-name-part-type="genus" reg="Rugitermes">R.</tp:taxon-name-part> <tp:taxon-name-part taxon-name-part-type="species" reg="volcanensis">volcanensis</tp:taxon-name-part></tp:taxon-name></italic>
                  </th></tr><tr><th rowspan="1" colspan="1">Range</th><th rowspan="1" colspan="1">Mean</th><th rowspan="1" colspan="1">Range</th><th rowspan="1" colspan="1">Mean</th><th rowspan="1" colspan="1">Range</th><th rowspan="1" colspan="1">Mean</th></tr><tr><td rowspan="1" colspan="1">Head length to lateral mandible base</td><td rowspan="1" colspan="1">2.13–2.69</td><td rowspan="1" colspan="1">2.39</td><td rowspan="1" colspan="1">1.72–2.72</td><td rowspan="1" colspan="1">2.33</td><td rowspan="1" colspan="1">2.32–2.88</td><td rowspan="1" colspan="1">2.62</td></tr><tr><td rowspan="1" colspan="1">Head width, maximum</td><td rowspan="1" colspan="1">1.44–1.72</td><td rowspan="1" colspan="1">1.6</td><td rowspan="1" colspan="1">1.16–1.56</td><td rowspan="1" colspan="1">1.42</td><td rowspan="1" colspan="1">1.24–1.88</td><td rowspan="1" colspan="1">1.54</td></tr><tr><td rowspan="1" colspan="1">Head height with gula, max.</td><td rowspan="1" colspan="1">1.15–1.45</td><td rowspan="1" colspan="1">1.33</td><td rowspan="1" colspan="1">0.90–1.32</td><td rowspan="1" colspan="1">1.18</td><td rowspan="1" colspan="1">1.12–1.38</td><td rowspan="1" colspan="1">1.26</td></tr><tr><td rowspan="1" colspan="1">Pronotum length</td><td rowspan="1" colspan="1">0.98–1.25</td><td rowspan="1" colspan="1">1.13</td><td rowspan="1" colspan="1">0.64–1.05</td><td rowspan="1" colspan="1">0.91</td><td rowspan="1" colspan="1">1.00–1.25</td><td rowspan="1" colspan="1">1.08</td></tr><tr><td rowspan="1" colspan="1">Pronotum width</td><td rowspan="1" colspan="1">1.60–2.03</td><td rowspan="1" colspan="1">1.76</td><td rowspan="1" colspan="1">1.10–2.10</td><td rowspan="1" colspan="1">1.56</td><td rowspan="1" colspan="1">1.50–1.90</td><td rowspan="1" colspan="1">1.63</td></tr><tr><td rowspan="1" colspan="1">No. antennal articles</td><td rowspan="1" colspan="1">11–16</td><td rowspan="1" colspan="1">13.7</td><td rowspan="1" colspan="1">12–13</td><td rowspan="1" colspan="1">12.43</td><td rowspan="1" colspan="1">10–16</td><td rowspan="1" colspan="1">14</td></tr><tr><td rowspan="1" colspan="1">3<sup>rd</sup> antennal article length</td><td rowspan="1" colspan="1">0.18–0.25</td><td rowspan="1" colspan="1">0.21</td><td rowspan="1" colspan="1">0.14–0.22</td><td rowspan="1" colspan="1">0.18</td><td rowspan="1" colspan="1">0.16–0.25</td><td rowspan="1" colspan="1">0.19</td></tr><tr><td rowspan="1" colspan="1">
                    <italic>n</italic>
                  </td><td rowspan="1" colspan="1">15</td><td rowspan="1" colspan="1"/><td rowspan="1" colspan="1">14</td><td rowspan="1" colspan="1"/><td rowspan="1" colspan="1">8</td><td rowspan="1" colspan="1"/></tr><tr><td rowspan="1" colspan="1">No. colonies</td><td rowspan="1" colspan="1">8</td><td rowspan="1" colspan="1"/><td rowspan="1" colspan="1">4</td><td rowspan="1" colspan="1"/><td rowspan="1" colspan="1">4</td><td rowspan="1" colspan="1"/></tr></tbody></table></table-wrap><table-wrap id="T2" position="float" orientation="portrait"><label>Table 2.</label><caption><p>Measurements (mm) of <italic><tp:taxon-name><tp:taxon-name-part taxon-name-part-type="genus" reg="Rugitermes">Rugitermes</tp:taxon-name-part></tp:taxon-name></italic> dealated imagos.</p></caption><table id="TID0E2GAG" rules="all"><tbody><tr><th rowspan="2" colspan="1">Character</th><th rowspan="1" colspan="1">
                    <italic><tp:taxon-name><tp:taxon-name-part taxon-name-part-type="genus" reg="Rugitermes">R.</tp:taxon-name-part> <tp:taxon-name-part taxon-name-part-type="species" reg="rufus">rufus</tp:taxon-name-part></tp:taxon-name></italic>
                  </th><th rowspan="1" colspan="1">
                    <italic><tp:taxon-name><tp:taxon-name-part taxon-name-part-type="genus" reg="Rugitermes">R.</tp:taxon-name-part> <tp:taxon-name-part taxon-name-part-type="species" reg="rufus">rufus</tp:taxon-name-part></tp:taxon-name></italic>
                  </th><th rowspan="1" colspan="1">
                    <italic><tp:taxon-name><tp:taxon-name-part taxon-name-part-type="genus" reg="Rugitermes">R.</tp:taxon-name-part> <tp:taxon-name-part taxon-name-part-type="species" reg="volcanensis">volcanensis</tp:taxon-name-part></tp:taxon-name></italic>
                  </th></tr><tr><th rowspan="1" colspan="1">Range</th><th rowspan="1" colspan="1">Mean</th><th rowspan="1" colspan="1"/></tr><tr><td rowspan="1" colspan="1">Head width, maximum (w/eyes)</td><td rowspan="1" colspan="1">1.19–1.26</td><td rowspan="1" colspan="1">1.23</td><td rowspan="1" colspan="1">1.21</td></tr><tr><td rowspan="1" colspan="1">Pronotum width, max.</td><td rowspan="1" colspan="1">1.21–1.29</td><td rowspan="1" colspan="1">1.24</td><td rowspan="1" colspan="1">1.27</td></tr><tr><td rowspan="1" colspan="1">Eye diam. ocellus, max.</td><td rowspan="1" colspan="1">0.08–0.10</td><td rowspan="1" colspan="1">0.09</td><td rowspan="1" colspan="1">0.07</td></tr><tr><td rowspan="1" colspan="1">Eye diam. compound, max.</td><td rowspan="1" colspan="1">0.27–0.30</td><td rowspan="1" colspan="1">0.28</td><td rowspan="1" colspan="1">0.27</td></tr><tr><td rowspan="1" colspan="1">Body length</td><td rowspan="1" colspan="1">6.00–6.90</td><td rowspan="1" colspan="1">6.33</td><td rowspan="1" colspan="1">7.2</td></tr><tr><td rowspan="1" colspan="1">Right forewing length</td><td rowspan="1" colspan="1"/><td rowspan="1" colspan="1"/><td rowspan="1" colspan="1"/></tr><tr><td rowspan="1" colspan="1">Body length with wings</td><td rowspan="1" colspan="1"/><td rowspan="1" colspan="1"/><td rowspan="1" colspan="1"/></tr><tr><td rowspan="1" colspan="1">No. antennal articles, max.</td><td rowspan="1" colspan="1">9 (broken)</td><td rowspan="1" colspan="1"/><td rowspan="1" colspan="1">10 (broken)</td></tr><tr><td rowspan="1" colspan="1">
                    <italic>n</italic>
                  </td><td rowspan="1" colspan="1">3</td><td rowspan="1" colspan="1"/><td rowspan="1" colspan="1">1</td></tr><tr><td rowspan="1" colspan="1">No. colonies</td><td rowspan="1" colspan="1">2</td><td rowspan="1" colspan="1"/><td rowspan="1" colspan="1">1</td></tr></tbody></table></table-wrap><fig id="F1" position="float" orientation="portrait"><object-id xmlns:xlink="http://www.w3.org/1999/xlink" content-type="doi" xlink:type="simple">10.3897/zookeys.1000.59219.figure1</object-id><object-id xmlns:xlink="http://www.w3.org/1999/xlink" content-type="arpha" xlink:type="simple">06AE784B-2C6B-5904-BDDC-675B498F9E0C</object-id><label>Figure 1.</label><caption><p>Localities of the new <italic><tp:taxon-name><tp:taxon-name-part taxon-name-part-type="genus" reg="Rugitermes">Rugitermes</tp:taxon-name-part></tp:taxon-name></italic> species described herein.</p></caption><graphic xmlns:xlink="http://www.w3.org/1999/xlink" xlink:href="zookeys-1000-031-g001.jpg" position="float" orientation="portrait" xlink:type="simple" id="oo_482867.jpg"><uri content-type="original_file" xlink:type="simple">https://binary.pensoft.net/fig/482867</uri></graphic></fig></tp:treatment-sec></tp:taxon-treatment>
